# Supplementary material for: Structure‐guided optimization of SLY1 expression and purification in Escherichia coli
Source: Protein Sci. 2026 Apr 20;35(5):e70592. doi: 10.1002/pro.70592 (PMC13096574; doi:10.1002/pro.70592)
Supplement: Supplementary file 2 — Table S1. Accession numbers for ASK1, SLY1s and DELLA used in strutural modelization by AlphaFold prediction. Table S2. Information on the SLY1s proteins used in alignment and Web Logo 3 visualizer. Table S3. Primers used in this study. [file PRO-35-e70592-s002.xlsx]

## Sheet: S.Table 1
Supplemental Table 1. Accession numbers for ASK1, SLY1s and DELLA used in strutural modelization by AlphaFold prediction.
	Protein	Accession Numbers	Species
	ASK1	Q39255	Arabidopsis thaliana
	SKPA1	P52285	Dictyostelium discoideum
	SLY1	Q9STX3	Arabidopsis thaliana
	SNE1	Q9LUB6	Arabidopsis thaliana
	SLY1	Q7XAK4	Oryzia sativa
	SLY1	C6T4T3	Glycin max
	SLY1	B6SQT1	Zea mays
	SLY1	C9E6H5	Brassica napus
	SLY1	A0AAF6AM93	Marchantia polymorpha
	RGL1	Q9C8Y3	Arabidopsis thaliana

## Sheet: S.Table 2
Supplemental Table 2. Information on the SLY1s proteins used in alignment and Web Logo 3 visualizer.
	Group	Accesion numbers	Species
	Monocotyledon	A0A173FEH1	Triticum aestivum (Wheat)
		A0A173FEF5	Triticum uratu (Red wild einkorn)
		M8BUC9	Aegilops tauschii (Tausch's goatgrass)
		G9DRB7	Aegilops tauschii (Tausch's goatgrass)
		A1E0V2	Triticum aestivum (Wheat)
		A0A173FEG6	Aegilops speltoides (Goatgrass)
		A0A173FEG3	Aegilops speltoides (Goatgrass)
		A0A173FEG0	Aegilops speltoides (Goatgrass)
		A0A077RVB5	Triticum aestivum (Wheat)
		Q7XAK4	Oryza sativa (Rice)
		A0A1E5VQl7	Dichanthelium oligosanthes (Heller's rosette grass)
		A0A3L6RT60	Panicum miliaceum (Proso millet)
		A0A3L6QCI5	Panicum miliaceum (Proso millet)
		A0A3L6F411	Zea mays (maize)
		A0A1D6Q3S6	Zea mays (maize)
		A0A1D6HBI7	Zea mays (maize)
		B6TE19	Zea mays (maize)
		B6SQT1	Zea mays (maize)
		A0A3L6EHJ5	Zea mays (maize)
		A0A6P5G1J6	Ananas comosus (Pineapple)
		A0A199VGS2	Ananas comosus (Pineapple)
		A0A0K9Q1M7	Zostera marina (Eelgrass)
		A0A1D1YRK2	Anthurium amnicola
		A0A7S8BD78	Dioscorea oppositifolia
		A0A833R9F2	Carex littledalei
		A0A2I0VV95	Dendrobium catenatum
		A0A2I0B6Z9	Apostasia shenzhenica
		A0A8N4IFA1	Elaeis guineensis (Oil palm)
		A0A8K0IPA2	Cocos nucifera (Coconut pal)
		A0A8B9ABQ4	Phoenix dactylifera (Date palm)
		A0A8B8ZVV4	Phoenix dactylifera (Date palm)
		A0A8B7CTK0	Phoenix dactylifera (Date palm)
		A0A8K0HV02	Cocos nucifera (Coconut pal)
		A0A6I9SG59	Elaeis guineensis (Oil palm)
		A0A2G3CPT9	Capsicum chinense (Bonnet pepper)
	Dicotyledon	A0A2G2ZRI1	Capsicum anuum (Capsicum pepper)
		A0A1U8GL44	Capsicum anuum (Capsicum pepper)
		M0ZUR4	Solanum tuberosum (Potato)
		A0A0V0HM53	Solanum chacoense (Chaco potato)
		A0A1S3YPN4	Nicotiana tabacum (Common tobacco)
		A0A314L954	Nicotiana attenuata (Coyote tobacco)
		A0A1U7YAE5	Nicotiana sylvestris (Wood tobacco)
		A0A1S3XAJ3	Nicotiana tabacum (Common tobacco)
		A0A4P8PQL7	Ambrosia artemisiifolia (Commin ragweed)
		A0A2J6MA23	Lactuca sativa (Garden lettuce)
		A0A2J6JWF4	Lactuca sativa (Garden lettuce)
		A0A2J6LLB8	Lactuca sativa (Garden lettuce)
		A0A4D9BD28	Salvia splendens (Scarlet sage)
		A0A830CSD8	Phteirospermum japonicum
		A0A6I9SJI5	Sesamum indicum (Oriental sesame)
		A0A6P6UR59	Coffea arabica (Arabian coffee)
		A0A6P6UHP0	Coffea arabica (Arabian coffee)
		A0A5B7CAW2	Davidia involucrata (Dove tree)
		A0A5B7B9B3	Davidia involucrata (Dove tree)
		V5QMV7	Actinidia deliciosa (Kiwi)
		V5QN53	Actinidia deliciosa (Kiwi)
		V5QMU5	Actinidia deliciosa (Kiwi)
		A0A443NHN2	Cinnamomum micranthum (Cinnamon)
		A0A3S3NK76	Cinnamomum micranthum (Cinnamon)
		A0A7J6UZG5	Thalictrum thalictroides (Rue anemone)
		A0A2I4HRQ3	Juglans regia (English walnut)
		A0A438KPL7	Vitis vinifera (Grape)
		A0A438FB85	Vitis vinifera (Grape)
		A0A5B7BTV6	Davidia involucrata (Dove tree)
		A0A1U8B555	Nelumbo nucifera (Sacred lotus)
		A0A1U7Z310	Nelumbo nucifera (Sacred lotus)
		A0A6A3BWN4	Hibiscus syriacus (Rose of sharon)
		A0A6A2YEQ6	Hibiscus syriacus (Rose of sharon)
		A0A6A2YTG4	Hibiscus syriacus (Rose of sharon)
		A0A5B6UAQ4	Gossypium australe
		A0A6P5ZID4	Durio zibethinus (Durian)
		A0A6A3AZH1	Hibiscus syriacus (Rose of sharon)
		A0A6P6B6V2	Durio zibethinus (Durian)
		A0A6P6ANS9	Durio zibethinus (Durian)
		A0A6J1A9M2	Herrania umbratica
		A0A6A3C918	Hibiscus syriacus (Rose of sharon)
		A0A6A2YVQ8	Hibiscus syriacus (Rose of sharon)
		A0A6P4Q3F3	Gossypium arboreum (Tree cotton)
		A0A1U8LX06	Gossypium hirsutum (Upland cotton)
		A0A445H3J4	Glycine soja (Wild soybean)
		A0A151RPG5	Cajanus cajan (Pigeon pea)
		A0A8B8JMZ3	Abrus precatorius (Indian licorice)
		A0A445GB21	Glycine soja(Wild soybean)
		A0A371EBW0	Mucuna pruriens (Velvet bean)
		A0A6P5MP73	Arachis duranensis (Wild peanut)
		A0A6P5M835	Arachis duranensis (Wild peanut)
		A0A8B8LH59	Abrus precatorius (Indian licorice)
		I3T3Z8	Medicago truncatula (Barrel medic)
		A0A2K3N8I9	Trifolium pratense (Red clover)
		A0A1S3E851	Cicer arietinum (Chickpea)
		A0A1S2YAR6	Cicer arietinum (Chickpea)
		A0A151TTV7	Cajanus cajan (Pigeon pea)
		C6T4T3	Glycine max (Glycine hispida)
		A0A445KVW5	Glycine soja (Wild soybean)
		A0A445K4I9	Glycine soja (Wild soybean)
		A0A0B2SK03	Glycine soja (Wild soybean)
		A0A1S3U231	Vigna radiata (Mung bean)
		A0A1S3TR62	Vigna radiata (Mung bean)
		A0A4D6NU42	Vigna unguiculata (Cowpea)
		A0A087GMU5	Arbis alpina (Alpine rock-cress)
		A0A178V5B2	Arabidospsis thaliana (Mouse-ear cress)
		Q9STX3	Arabidospsis thaliana (Mouse-ear cress)
		C9E6H5	Brassica napus (Rape)
		A0A6J0KZF6	Raphanus sativus (Radish)
		A0A1J3HXE9	Noccaea caerulescens (Alpine penny-cree)
		A0A1J3FMS9	Noccaea caerulescens (Alpine penny-cree)
		A0A1J3ICY0	Noccaea caerulescens (Alpine penny-cree)
		A0A1J3EDA8	Noccaea caerulescens (Alpine penny-cree)
		A0A5A7V5E1	Cucumis melo
		A0A6J1K7I7	Cucurbita maxima (Pumkin)
		A0A6J1HCI1	Cucurbita moschata (Winter crookneck squash)
		A0A6P8EB04	Punica granatum (Pomegrenate)
		A0A8B8PT89	Rhodamnia argentea
		A0A8B8PTA1	Rhodamnia argentea
		A0A8B8PT96	Rhodamnia argentea
		A0A510C4J4	Paeonia suffruticosa (Tree peony)
		A0A7J7CPU3	Tripterygium wilfordii (Thunder god vine)
		B9R752	Ricinus communis (Castor bean)
		A0A4U5N8R1	Populus alba (White poplar)
		A0A6J1J293	Cucurbita maxima (Pumkin)
		A0A6J1FMD6	Cucurbita moschata (Winter crookneck squash)
		A0A6J1DCV3	Momordica charantia (Bitter gourd)
		A0A1S3BV18	Cucumis melo (Muskmelon)
		A0A6J1ILD7	Cucurbita maxima (Pumkin)
		A0A6J1FA22	Cucurbita moschata (Winter crookneck squash)
		A0A6P4AGW5	Ziziphus jujuba (Chinese jujube)
		W9RGE7	Morus notabilis
		A0A2I4EKK0	Juglans regia (English walnut)
		A0A6A1W5B6	Morella rubra
		A0A2I4HW98	Juglans regia (English walnut)
		A0A314XNJ7	Prunus yedoensis
		A0A7L9CSQ6	Prunus salicina
		A0A7L9CS34	Prunus salicina
		A0A6P5T1S6	Prunus avoium (Cherry)
		A0A314XHR6	Prunus yedoensis

## Sheet: S.Table 3
Supplemental Table 3. Primers used in this study.
	Primer for ponctuals mutations			5'-3'
	pRSFduet_Trx_ASK1-SLY1
	ASK1		F	CTTGTATTTCCAGGGATCCATGTCTGCGAAGAAGATTGTGTTGAAGAG
			R	GCGCCGAGCTCGAATTCGGATCCTCATTCAAAAGCCCATTGGTTCTCTCTG
	SLY1		F	AGTTAAGTATAAGAAGGAGATATACATATG AAGCGCAGTACTACCGACTC
			R	CGAGATCTGCCATATGTTATTTGGATTCTGGAAGAGGTCTCTTAGTGA
	pRSF_Trx_ASK1_SLY1 (fused)
	ASK1		F	CTTGTATTTCCAGGGATCCATGTCTGCGAAGAAGATTGTGTTGAAGAG
			R	CGGTAGTACTGCGCTTCATGGATCCTTCAAAAGCCCATTGG
	SLY1		F	CCAATGGGCTTTTGAAGGATCCATGAAGCGCAGTACTACCG
			R	CGAGATCTGCCATATGTTATTTGGATTCTGGAAGAGGTCTCTTAGTGA
	pRSFduet_MBP_ASK1-SLY1
	ASK1		F	CTTGTATTTCCAGGGATCCATGTCTGCGAAGAAGATTGTGTTGAAGAG
			R	GCGCCGAGCTCGAATTCGGATCCTCATTCAAAAGCCCATTGGTTCTCTCTG
	SLY1		F	AGTTAAGTATAAGAAGGAGATATACATATG AAGCGCAGTACTACCGACTC
			R	CGAGATCTGCCATATGTTATTTGGATTCTGGAAGAGGTCTCTTAGTGA
	pRSFduet_MBP_SLY1-ASK1
	SLY1		F	GGTACCGAAAACTTGTATTTCCAGGGATCCATGAAGCGCAGTACTACCG
			R	GCGCCGAGCTCGAATTCGGATCCTCATTTGGATTCTGGAAGAGGTCT
	ASK1		F	AGTTAAGTATAAGAAGGAGATATACATATGTCTGCGAAGAAGATTGTGTTG
			R	CCGATATCCAATTGAGATCTGCCATATGTCATTCAAAAGCCCATTGGTTC
	pAVA_SLY1-cYFP
	SLY1 (1-151)		F	CCATTTACGAACGATAGCCATGAAGCGCAGTACTACCGACTC
			R	GCTTGTCGGCCATGCCGCCGCCGCCTTTGGATTCTGGAAGAGG
	SLY1 (1-120)		F	CCATTTACGAACGATAGCCATGAAGCGCAGTACTACCGACTC
			R	GCTTGTCGGCCATGCCGCCGCCGCCACCGAACCTAGCACGC
	pAVA_RGL1-nYFP
	RGL1		F	CCATTTACGAACGATAGCCATGAAGAGAGAGCACAACCACC
			R	TTGCTCACCATGCCGCCGCCGCCTTCCACACGATTGATTCG
